# Supplementary material for: Anti-Hair Loss Activity of Healthy Human Scalp-Derived Staphylococcus capitis KMH304 Ferment Filtrate in Human Hair-Follicle Dermal Papilla and Keratinocyte Cells
Source: Microorganisms. 2026 Apr 20;14(4):929. doi: 10.3390/microorganisms14040929 (PMC13119399; doi:10.3390/microorganisms14040929)
Supplement: Supplementary file 1 [file microorganisms-14-00929-s001.zip]

Archive with 1 entries (1 files):
- microorganisms-4199421-supplementary.pdf
